# Supplementary material for: Bypass of Booming Inputs of Urban and Sludge-Derived Microplastics in a Large Nordic Lake
Source: Environ Sci Technol. 2021 Jun 1;55(12):7949–58. doi: 10.1021/acs.est.0c08443 (PMC8277126; doi:10.1021/acs.est.0c08443)
Supplement: Supplementary file 2 — es0c08443_si_002.xlsx [file es0c08443_si_002.xlsx]

## Sheet: Sheet3
This dataset shows the properties of microplastics found in Lake Mjøsa, Norway, at 20 locations, at 5 depths (0 to 1cm; 1 to 2 cm; 2 to 3 cm; 3 to 4 cm and 7 to 8 cm) as described by Clayer et al.,
Each sheet corresponds to one depth, and includes
Sample ID	Name of the microplastic sample	as	n.Xm.oex	where n is the site number, m is the depth layer (from top to bottom), and o the number of extractions
Type	Fibre, fragment or bead
Colour
Longest (µm)	longest length measured
Shortest (µm)	shortest width measured
Polymer	Polymer type as identified throuh µFT-IR

## Sheet: 0 to 1 cm
Sample ID	Type	Colour	Longest (µm)	Shortest (µm)	Polymer
4.X1.1ex	fibre	clear	2849.1	23.19	Polyester
4.X1.1ex	fragment	yellow	114.97	74.52	lost
4.X1.1ex	fragment	green	287.02	106.66	LDPE
4.X1.1ex	fragment	green	130.18	64.36	EPS
4.X1.2ex	fibre	red	450.73	17.09	Polyester
4.X1.2ex	fibre	blue	1356.29	22.97	Polyester
4.X1.2ex	fibre	blue	637.48	11.75	Polyester
4.X1.2ex	fibre	blue	933.89	18.02	Acrylic
4.X1.2ex	fibre	blue	770.31	20.74	Acrylic
4.X1.2ex	fibre	pink	479.47	11.75	Polyester
4.X1.2ex	fibre	blue	1921.85	12.74	Polyester
4.X1.2ex	fibre	blue	495.33	8.55	lost
4.X1.2ex	fibre	pink	1223.22	14.25	Acrylic
4.X1.2ex	fragment	yellow	130.86	120.07	Polyamide
4.X1.2ex	fragment	white	67.9	53.94	LDPE
4.X1.2ex	fragment	yellow	54.13	47.52	EPS
4.X1.2ex	fragment	white	43.6	35.23	lost
4.X1.2ex	fragment	yellow	37.74	32.76	lost
4.X1.2ex	fragment	green	63	40	PS
4.X1.2ex	fragment	red	19	16.03	lost
4.X1.2ex	fragment	red	39.2	30	lost
12.X1.1ex	fibre	green	2201.05	24.34	Polyamide
2.X1.1ex	fragment	blue	294.29	142.59	PP
2.X1.1ex	fragment	yellow	28.83	269.34	Acrylic
2.X1.1ex	fragment	brown	365.68	236.84	Polyamide
2.X1.1ex	fragment	black	169.01	43.47	Polyamide
2.X1.1ex	fragment	yellow	187.5	137.55	Polyamide
2.X1.1ex	fragment	red	80.29	78.73	Polyamide
2.X1.1ex	fragment	yellow	309.4	182.53	Polycarbonate
2.X1.1ex	fragment	red	326.98	132.39	Polyamide
2.X1.1ex	fibre	blue	895.11	17.05	lost
2.X1.1ex	fibre	blue	2083.04	18.72	Polyester
2.X1.1ex	fibre	blue	701.24	18.49	Acrylic
2.X1.1ex	fibre	blue	484.36	24.11	Polyamide
2.X1.1ex	fibre	blue	978.44	23.39	Polyester
2.X1.2ex	fibre	blue	384.72	14.62	Polyester
15.X1.1ex	fragment	blue	2911.74	107.67	lost
15.X1.1ex	fragment	blue	278.94	38.66	PP
15.X1.1ex	fragment	red	283.1	136.3	lost
15.X1.2ex	fragment	green	77.86	66.53	lost
15.X1.2ex	fragment	blue	174.44	96.66	EPS
15.X1.2ex	fibre	blue	604.63	23.05	Polyamide
9.X1.1ex	fibre	blue	4190.27	32.22	Acrylic
9.X1.1ex	fibre	blue	3020.55	9.11	Polyester
9.X1.1ex	fibre	blue	1081.55	16.3	Acrylic
9.X1.1ex	fragment	orange	301.09	182.12	PC
9.X1.1ex	fragment	orange	267.76	171.07	LDPE
9.X1.1ex	bead	blue	117.34	107.25	EPS
9.X1.2ex	fragment	green	266.33	144.12	lost
9.X1.2ex	fragment	blue	125.12	75.81	PS
9.X1.2ex	fibre	orange	1761.57	18.23	Acrylic
9.X1.2ex	fibre	blue	2832.43	22.51	Acrylic
11.X1.1ex	fibre	blue	3814.87	24.45	Polyester
5.X1.1ex	fibre	blue	1333.56	24.65	Viscose
5.X1.1ex	fibre	blue	5061.32	41.72	lost
5.X1.1ex	fibre	blue	2115.81	27.03	Acrylic
5.X1.1ex	fibre	green	4853.98	18.35	Acrylic
5.X1.1ex	fibre	clear	12482.7	29.5	PET
5.X1.2ex	fibre	clear	3618.9	31.52	Acrylic
5.X1.2ex	fragment	blue	196.02	35.9	Acrylic
5.X1.2ex	fragment	red	148.3	108.88	PS
5.X1.2ex	fragment	white	928.34	465.93	LDPE
5.X1.2ex	fibre	blue	900.31	11.46	Polyester
6.X1.1ex	fibre	clear	1348.34	26.42	Polypropylene
7.X1.2ex	fragment	red	156.13	100.28	LDPE
7.X1.2ex	fragment	red	322.76	206.32	PET
7.X1.2ex	fragment	red	197.6	147.92	Acrylic
7.X1.2ex	fragment	yellow	203.44	137.8	Polypropylene
7.X1.2ex	fragment	red	601	465.91	PET
7.X1.2ex	fragment	white	237.61	175.63	Acrylic
7.X1.2ex	fragment	brown	217.91	146	Acrylic
7.X1.2ex	fragment	red	283.6	252.96	LDPE
7.X1.2ex	fragment	white	170.96	138.72	PS
7.X1.2ex	fragment	red	244.96	121.73	PMMA
7.X1.2ex	fragment	blue	177	124.14	PS
7.X1.2ex	fragment	green	1103.52	256.22	Polyamide
7.X1.2ex	fragment	grey	682.86	651.74	PS
7.X1.2ex	fragment	grey	533.91	270.84	lost
7.X1.2ex	fragment	green	646.81	299.82	lost
7.X1.2ex	fragment	white	605.72	211.43	Acrylic
7.X1.2ex	fibre	red	1211.53	19.17	PP
10.X1.2ex	fragment	white	2574.62	491.98	Lost
10.X1.2ex	fragment	green	1542.19	92.14	Polypropylene
13.X1.1ex	fibre	blue	1892.77	20.2	Acrylic
13.X1.1ex	fragment	red	158.41	101.74	PS
13.X1.1ex	fibre	blue	1016.11	21.76	Acrylic
13.X1.1ex	fibre	blue	1157	16.66	Polyester
13.X1.1ex	fibre	red	1875.41	12.78	Polyester
13.X1.2ex	fragment	red	129.08	70.04	PMMA
13.X1.2ex	fragment	blue	117.8	81.32	LDPE
13.X1.2ex	fragment	blue	321.18	136.58	LDPE
13.X1.2ex	fibre	brown	3039.11	14.29	Polyester
13.X1.2ex	fibre	blue	664.5	12.78	Polyamide
13.X1.2ex	fibre	red	1546.53	19.17	Polyester
13.X1.2ex	fibre	red	2046.28	17.38	Polyester
13.X1.2ex	fibre	clear	18203.9	44.89	PP
14.X1.1ex	fibre	red	379.48	18.29	Acrylic
14.X1.1ex	fibre	green	3154.42	28.14	Acrylic
14.X1.1ex	fibre	blue	835.62	24.58	Polyamide
14.X1.1ex	fibre	blue	445.67	12.12	lost
14.X1.2ex	fibre	red	429.47	28.14	Acrylic
17.X1.2ex	fibre	red	749.12	30.9	Acrylic
18.X1.1ex	fibre	blue	9757.79	17.38	Polyester
1.X1.1ex	fibre	blue	2797.01	20.9	Acrylic
1.X1.1ex	fibre	black	1183.8	28.55	Polyester
16.X1.1ex	fragment	yellow	666.29	456.35	LDPE
16.X1.1ex	fragment	yellow	459.4	319.74	Polyamide
16.X1.1ex	fragment	green	333.94	208.72	LDPE
8.X1.1ex	bundle	clear	1341.01	518.58	PET
8.X1.1ex	fragment	yellow	611.62	550.92	PP
8.X1.1ex	fibre	blue	1442.82	23.9	PET
8.X1.1ex	fragment	green	188.96	142.5	LDPE
8.X1.1ex	fragment	yellow	400.74	122.05	Polyamide
8.X1.1ex	fragment	yellow	642.7	209.28	Polyamide
8.X1.1ex	fragment	yellow	556.64	111.89	Polyamide
8.X1.1ex	fragment	yellow	503.19	434.6	LDPE
8.X1.2ex	fibre	pink	7445.3	29.83	Acrylic
X1.1ex.Blank1	0	0	0	0
X1.1ex.Blank2	fibre	blue	552.77	14.29	Cellulose
X1.1ex.Blank3	fibre	blue	432.34	23.04	Cellulose
X1.1ex.Blank4	0	0	0	0
X1.1ex.Blank5	0	0	0	0
X1.1ex.Blank6	0	0	0	0
X1.2ex.Blank1	0	0	0	0
X1.2ex.Blank2	0	0	0	0
X1.2ex.Blank3	0	0	0	0
X1.2ex.Blank4	0	0	0	0
X1.2ex.Blank5	0	0	0	0
X1.2ex.Blank6	0	0	0	0
X1_sash_air_control1	0	0	0	0
X1_sash_air_control2	0	0	0	0

## Sheet: 1 to 2 cm
Sample ID	Type	Colour	Longest (µm)	Shortest (µm)	Polymer
4.X2.1ex	fibre	blue	1127.14	16.16	Polyester
4.X2.1ex	fibre	pink	2050.62	18.07	Acrylic
4.X2.1ex	fibre	blue	2925.92	16.66	Polyester
5.X2.1ex	fragment	black	336.39	171.22	lost
5.X2.1ex	fragment	black	374.64	365.99	HNBR03
5.X2.1ex	fragment	black	371.25	230.93	HNBR03
5.X2.1ex	fragment	black	307.4	226.64	lost
5.X2.2ex	fragment	white	180.06	117.65	PMMA
5.X2.2ex	fragment	red	196.62	140.96	Acryl
5.X2.2ex	fragment	white	276.53	194.21	Nitrile Butadiene rubber
5.X2.2ex	fragment	green	178.83	65.3	PP
15.X2.2ex	fragment	white	689.86	591.3	PET
9.X2.2ex	fragment	clear	2533.23	1613.74	PVC
16.X2.1ex	fibre	red	397.43	38.66	PET
16.X2.1ex	fibre	red	568.29	50.41	PET
16.X2.1ex	fibre	green	3267.25	40.96	PP
16.X2.1ex	fragment	red	194.37	97.22	EPS
16.X2.1ex	fragment	red	240.92	85.54	EPS
16.X2.2ex	fibre	clear	6488.85	27.34	Acrylic
16.X2.2ex	fibre	green	2925.78	20.5	PET
19.X2.1ex	fragment	orange	2596.22	48.24	PP
19.X2.1ex	fragment	green	123.32	71.59	EPS
11.X2.1ex	fibre	blue	2207.76	20.5	Acrylic
11.X2.2ex	fragment	clear	4113.37	70.52	LDPE
13.X2.1ex	bead	white	339.94	318.38	LDPE
13.X2.1ex	fragment	green	792.76	76.08	PP
13.X2.1ex	fragment	green	3341.76	107.91	PP
13.X2.1ex	fragment	black	553.62	288.18	NIVA tyre granulate
13.X2.1ex	fragment	black	347.98	168.85	Neoprene
13.X2.2ex	fragment	blue	378.84	336.36	LDPE
13.X2.2ex	fibre	blue	449.68	26.72	Acrylic
13.X2.2ex	fragment	grey	503.09	398.38	PP
14.X2.1ex	fibre	red	2547.58	17.63	Acrylic
14.X2.1ex	fibre	blue	1946.32	14.49	lost
14.X2.1ex	fragment	black	466.63	26.25	lost
14.X2.1ex	fibre	blue	541.26	20.29	PET
14.X2.1ex	fibre	red	4365.42	21.1	Polyamide
14.X2.1ex	fragment	white	373.96	304.4	lost
14.X2.1ex	fibre	blue	3620.11	20.29	Acrylic
14.X2.2ex	fibre	blue	1768.73	20.29	Polyester
14.X2.2ex	fibre	green	854.2	26.72	Acrylic
20.X2.2ex	fragment	green	221.89	157.62	EPS
7.X2.1ex	fibre	clear	21092.8	35.09	PET
7.X2.1ex	fibre	red	1363.65	20.77	Acrylic
7.X2.1ex	fibre	blue	1922.6	14.84	Viscose
7.X2.1ex	fibre	blue	2581.79	17.8	Polyester
7.X2.1ex	fibre	red	1189.85	15.13	Polyester
7.X2.1ex	fibre	blue	1386	25.35	Polyester
7.X2.1ex	fibre	red	1617.37	14.84	Polyester
7.X2.1ex	fibre	red	1453.67	19.91	Acrylic
7.X2.1ex	fibre	red	894.34	38	Polyamide
7.X2.1ex	fibre	blue	1042.18	18.77	Acrylic
7.X2.1ex	fibre	red	2070.48	20.98	Acrylic
	fragment	yellow	419.47	382.59	Polyamide
	fragment	green	304.17	224.03	Poly(butylene terepthalate)
	fragment	red	430.22	410.51	PUR
	fragment	green	35.83	131.49	Ethyl acrylate Vamac
	fragment	red	208.35	174.68	HNBR0
	fragment	brown	459.78	363.43	Polyacrylamide
7.X2.2ex	fragment	clear	687.7	249.43	PC
7.X2.2ex	fragment	white	249.9	179.73	PS
7.X2.2ex	fragment	white	313.82	148.59	LDPE
7.X2.2ex	fibre	red	653.16	32.41	Acrylic
7.X2.2ex	fragment	orange	150.42	125.85	PS
7.X2.2ex	fragment	green	203.52	127.67	Polyamide
7.X2.2ex	fragment	orange	298.38	205.98	PS
7.X2.2ex	fibre	blue	389.41	14.78	Polyester
7.X2.2ex	fragment	red	259.79	152.11	PS
7.X2.2ex	fragment	green	217.84	197.1	Polyester
7.X2.2ex	fragment	red	175.76	136.45	lost
7.X2.2ex	fibre	blue	713.78	17.63	PET
7.X2.2ex	fragment	blue	557.34	42.2	PP
2.X2.1ex	fibre	red	3788.12	14.71	Viscose
2.X2.1ex	fragment	clear	3861.35	464.31	PET
2.X2.2ex	fragment	green	405.18	397.27	LDPE
X2.1ex.blank5	0	0	0	0
X2.2ex.blank5	0	0	0	0
X2.1ex.blank4	0	0	0	0
X2.2ex.blank4	0	0	0	0
X2.1ex.blank3	0	0	0	0
X2.2ex.blank3	fibre	red	748.23	51.28	Merino wool
X2.1ex.blank2	0	0	0	0
X2.2ex.blank2	0	0	0	0
X2.1ex.blank1	0	0	0	0
X2.2ex.blank1	0	0	0	0
X4.2ex.blank1	0	0	0	0
X2.1ex.blank1	0	0	0	0

## Sheet: 2 to 3 cm
Sample ID	Type	Colour	Longest (µm)	Shortest (µm)	Polymer
4.X3.1ex	fibre	blue	592.68	18.39	Acrylic
4.X3.1ex	fragment	green	683.28	247.09	LDPE
4.X3.1ex	fragment	yellow	408.22	342.89	PS
4.X3.1ex	fragment	yellow	234.36	126.64	PP
4.X3.2ex	fibre	blue	525.92	14.82	Polyester
4.X3.2ex	fragment	blue	93.2	69.83	Acrylic
3.X3.1ex	fibre	blue	3811.55	18.33	Acrylic
6.X3.1ex	fibre	pink	706.7	10.39	Viscose
6.X3.2ex	fibre	black	1272.99	26.57	Viscose
6.X3.2ex	fragment	blue	134.55	114.77	Viscose
1.X3.1ex	fibre	black	1554.4	40.04	Viscose
16.X3.1ex(a+b)	fragment	red	155.95	118.47	Polyester
16.X3.2ex	fibre	clear	1989.4	23.37	Polyester
16.X3.2ex	fibre	blue	2469.65	20.29	Acrylic
16.X3.2ex	fibre	red	826.09	16.9	Acrylic
16.X3.2ex	fibre	red	913.64	14.49	Acrylic
15.X3.1ex	fibre	clear	616.98	24.54	Polyester
15.X3.1ex	fibre	green	1066.53	23.81	PET
15.X3.1ex	fibre	blue	735.32	22.67	Lyocell
15.X3.1ex	fibre	blue	1292.38	23.24	Acrylic
15.X3.1ex	fragment	red	303.7	119.08	Polyamide
15.X3.1ex	fragment	red	355.65	285.18	PS
5.X3.1ex	fragment	red	128.13	99.15	EPS
5.X3.1ex	fragment	red	240.02	170.72	PET
5.X3.1ex	fragment	green	323.21	196.35	Acrylic
5.X3.1ex	fragment	green	241.99	90.27	EPS
5.X3.1ex	fibre	orange	899.51	31.22	Acrylic
5.X3.2ex	fragment	green	1437.71	419.05	PP
5.X3.2ex	fibre	red	3526.94	22.67	Acrylic
5.X3.2ex	fibre	blue	1148.5	16.84	Acrylic
9.X3.1ex	fibre	red	449	18.77	Acrylic
9.X3.2ex	fibre	orange	1404.68	26.72	Acrylic
9.X3.2ex	fibre	blue	911.05	18.56	Polyester
14.X3.2ex	fibre	blue	1528.71	34.82	Acrylic
14.X3.2ex	fibre	black	974.98	23.23	PET
14.X3.2ex	fibre	blue	1019.83	23.05	Acrylic
14.X3.2ex	fibre	black	2331.49	20.38	PET
14.X3.2ex	fibre	blue	1755.34	18.45	Acrylic
14.X3.2ex	fragment	white	349.27	264.2	PMMA
19.X3.2ex	fibre	blue	639.17	19.91	Acrylic
7.X3.1ex	fibre	orange	2251.32	53.02	Polyamide
7.X3.1ex	fibre	orange	3212.41	31.81	Polyamide
7.X3.1ex	fibre	blue	1797.38	14.88	Acrylic
7.X3.1ex	fibre	red	212.8	29.41	Acrylic
10.X3.1ex	fragment	pink	524.02	476.19	PP
10.X3.2ex	fragment	blue	188.65	171.5	Acrylic
10.X3.2ex	fibre	blue	2252.63	15	Polyester
8.X3.1ex(a)	fibre	clear	4862.36	23.81	PP
8.X3.1ex(a)	fragment	blue	2175.6	129.66	PP
8.X3.1ex	fragment	green	746.02	532.43	Acrylic
8.X3.1ex	fragment	green	360.81	286.2	Acrylic
8.X3.1ex	fragment	green	921.72	436.26	Acrylic
8.X3.1&2ex	fragment	pink	408.96	255.47	LDPE
8.X3.1&2ex	fragment	green	445.89	205.8	PET
8.X3.1&2ex	fibre	blue	1652.16	15.98	Polyester
8.X3.1&2ex	fibre	blue	1468.61	14.84	Viscose
8.X3.1&2ex	fibre	blue	1697.37	15.13	Polyester
8.X3.2ex(a)	fragment	blue	246.31	231.47	LDPE
8.X3.2ex(b)	fragment	blue	143.54	99.04	LDPE
8.X3.2ex(b)	fibre	blue	1209.66	14.84	Polyester
8.X3.2ex(b)	fibre	blue	937.44	20.98	Viscose
2.X3.1ex	fibre	blue	1379.89	22.6	Polyester
2.X3.1ex	fibre	blue	370.54	29.38	Polyester
13.X3.1ex	fragment	green	186.81	141.39	PVC
13.X3.1ex	fragment	white	535.73	48.45	Acrylic
13.X3.1ex	fibre	pink	1377.82	29.91	Polyester
13.X3.1ex	fibre	clear	2212.44	23.81	PET
13.X3.1ex	fibre	blue	4095.38	18.82	Acrylic
13.X3.1ex	fibre	blue	458.62	32.05	Acrylic
13.X3.1ex	fibre	blue	3349.02	20.83	Acrylic
13.X3.1ex	fibre	pink	1283.13	21.04	Polyester
13.X3.1ex	fibre	blue	1594.04	22.67	Acrylic
13.X3.2ex	fibre	black	1365.53	21.46	Polyester
13.X3.2ex	fibre	blue	704.65	12.63	Acrylic
13.X3.2ex	fibre	blue	1019.6	18.1	Acrylic
13.X3.2ex	fibre	grey	839.04	14.88	Polyester
13.X3.2ex	fibre	blue	1454	23.99	Acrylic
13.X3.2ex	fibre	blue	742.98	13.31	Acrylic
13.X3.2ex	fibre	blue	1747.05	18.05	Polyester
13.X3.2ex	fibre	green	693.55	23.92	Polyester
13.X3.2ex	fibre	orange	1245.49	14.84	Acrylic
13.X3.2ex	fibre	blue	1076.53	17.3	Acrylic
13.X3.2ex	fibre	orange	130.38	17.3	PET
13.X3.2ex	fibre	blue	2305.01	22.6	Acrylic
13.X3.2ex	fibre	blue	542.98	32.1	Polyester
13.X3.2ex	fibre	orange	625.34	15.98	Acrylic
13.X3.2ex	fibre	blue	1763.91	17.3	Acrylic
13.X3.2ex	fibre	blue	853.58	14.84	Viscose
13.X3.2ex	fragment	grey	593.61	410.88	PP
13.X3.2ex	fragment	grey	583.38	461.44	LDPE
13.X3.2ex	fragment	grey	612.56	483.13	LDPE
13.X3.2ex	fragment	pink	26.05	442.72	PP
13.X3.2ex	fibre	grey	792.58	32.87	PP
13.X3.2ex	fragment	blue	226.49	128.11	PP
13.X3.2ex	fragment	red	166.9	110.11	PS
13.X3.2ex	fragment	blue	187.96	88.33	PS
13.X3.2ex	fragment	blue	813.07	47.99	PP
13.X3.2ex	fragment	blue	555.64	338.44	PP
Blank2.X3.2ex	0	0	0	0
Blank2.X3.1ex	0	0	0	0
Blank3.X3.2ex	fibre	blue	19990.8	18.77	Cellulose
Blank3.X3.1ex	0	0	0	0
Blank4.X3.2ex	0	0	0	0
Blank4.X3.2ex	0	0	0	0
Blank5.X3.1ex	fibre	blue	1805.82	25.53	Cotton
Blank1.X3.2ex	0	0	0	0
Blank1.X3.1ex

## Sheet: 3 to 4 cm
Sample ID	Type	Colour	Longest (µm)	Shortest (µm)	Polymer
1.X4.1ex	fibre	red	12685.2	16.66	Viscose
1.X4.2ex	fibre	blue	1190.31	20	Viscose
2.X4.2ex	fragment	white	635.06	252.11	LDPE
4.X4.1ex	fibre	blue	3204.58	15.39	Polyester
7.X4	fibre	orange	2396.59	22.84	Acrylic
7.X4	fibre	orange	14676.8	21.29	Acrylic
7.X4	fibre	red	2498.39	26.96	Acrylic
7.X4	fibre	black	3507.01	25.15	Acrylic
7.X4	fibre	black	16723.6	22.27	Polyester
7.X4.1ex	fibre	orange	924.63	23.9	Acrylic
7.X4.1ex	fragment	green	235.66	156.09	EPS
7.X4.1ex	fragment	white	577.7	540.33	LDPE
7.X4.2ex	fibre	clear	1706.03	34.88	PET
7.X4.2ex	fibre	blue	896.45	23.04	Polyester
8.X4.1	fragment	white	1251.61	1112.87	LDPE
8.X4.1+2ex	fibre	pink	2155.58	9.04	Polyester
9.X4.2ex	fragment	white	617.1	309.26	PET
9.X4.2ex	fragment	red	74.29	68.63	Polyester
11.X4.1ex	fibre	green	3340.09	35.8	Polyester
11.X4.1ex	fibre	blue	1319.35	38.12	PET
11.X4.2ex	fibre	blue	1941.59	20.6	Polyester
13.X.4.1+2ex	fibre	blue	1222.56	24.67	Acrylic
13.X.4.1+2ex	fibre	blue	569.33	11.99	Polyester
13.X.4.1+2ex	fibre	blue	717.6	27.42	Acrylic
13.X.4.1+2ex	fibre	blue	2101.46	22.7	Viscose
13.X.4.1+2ex	fibre	blue	726.07	14.53	Polyester
13.X.4.1+2ex	fibre	blue	615.83	33.14	Acrylic
13.X.4.1+2ex	fibre	blue	1278.17	26.8	PP
13.X.4.1+2ex	fibre	red	2018.18	26.16	Acrylic
13.X.4.1+2ex	fibre	blue	298.47	22.7	Acrylic
13.X.4.1+2ex	fibre	black	1110.91	24.84	Polyester
13.X.4.1+2ex	fibre	pink	1050.13	26.16	Acrylic
13.X.4.1+2ex	fibre	blue	1141.46	27.58	Acrylic
13.X.4.1+2ex	fibre	grey	497.94	20.62	Polyester
13.X.4.1+2ex	fibre	orange	2215.48	17.73	Acrylic
13.X.4.1+2ex	fibre	pink	820.5	20.62	Polyester
13.X.4.1+2ex	fibre	blue	1338.02	20.41	Polyester
13.X.4.1+2ex	fibre	blue	748.6	14.58	Acrylic
13.X.4.1+2ex	fibre	blue	2304.42	18.44	Acrylic
13.X.4.1+2ex	fibre	black	1283.5	26.88	PP
13.X.4.1+2ex	fibre	black	1073.79	45.63	LDPE
13.X.4.1+2ex	fibre	black	2214.29	20.62	PET
13.X.4.1+2ex	fibre	red	1367.39	23.5	Acrylic
13.X.4.1+2ex	fibre	pink	1956.1	20.62	Acrylic
13.X.4.1+2ex	fibre	blue	1121.71	23.57	Polyester
13.X.4.1+2ex	fibre	brown	430.05	15.75	Polyester
13.X.4.1+2ex	fibre	blue	380.95	20.68	Polyester
13.X.4.1+2ex	fibre	grey	626.2	27.74	Polyamide
13.X.4.1+2ex	fibre	blue	1001.76	23.39	Polyester
13.X.4.1+2ex	fibre	blue	1695.29	19.61	Polyamide
13.X.4.1+2ex	fibre	green	1316.53	34.22	Polyester
13.X.4.1+2ex	fibre	pink	657.07	34.1	Acrylic
13.X.4.1+2ex	fibre	pink	802.87	12.06	Acrylic
13.X.4.1+2ex	fibre	red	2215.93	24.11	Polyester
13.X.4.1+2ex	fragment	red	323.21	72.77	PS
13.X.4.1+2ex	fragment	green	774.64	559.81	LDPE
13.X.4.1+2ex	fragment	green	277.46	92.67	PVC
13.X.4.1+2ex	fragment	red	387.33	221.66	LDPE
13.X.4.1+2ex	fragment	green	809.62	151.31	PP
13.X.4.1+2ex	fragment	green	506.06	96.9	LDPE
13.X.4.1+2ex	fragment	green	1165.92	98.65	PP
13.X.4.1+2ex	fragment	green	229.25	89.78	PP
13.X.4.1+2ex	fragment	blue	391.29	142.76	LDPE
13.X.4.1+2ex	fragment	green	287.99	282.96	PP
13.X.4.1+2ex	fragment	blue	101.84	101.5	LDPE
13.X.4.1+2ex	fragment	yellow	1779.4	336.87	LDPE
13.X.4.1+2ex	fragment	blue	866.51	107.87	PP
15.X4.2ex	fragment	red	904.07	389.63	LDPE
19.X4.2ex	fibre	blue	2259.6	27.58	Polyester
19.X4.2ex	fibre	blue	1898.54	17.44	Viscose
19.X4.2ex	fibre	blue	155.48	11.59	Viscose
19.X4.2ex	fibre	black	349.52	20.53	Polyester
16.X4..1ex	fragment	black	359.42	40.58	LDPE
16.X4.1ex	fragment	black	211.67	124.64	PS
16.X4.1ex	fragment	green	284.29	265.05	LDPE
16.X4.1ex	fibre	pink	2492.33	23.9	Acrylic
16.X4.1ex	fibre	blue	814.96	18.56	Viscose
16.X4.1ex	fragment	green	356.47	234.85	LDPE
16.X4.1ex	fibre	blue	935.96	11.95	Polyester
16.X4.1ex	fibre	blue	2186.29	14.49	Polyester
16.X4.2ex	fibre	blue	2856.31	23.19	Polyester
16.X4.2ex	fragment	black	2531.87	91.52	LDPE
16.X4.2ex	fibre	blue	2607.84	23.37	Acrylic
16.X4.2ex	fibre	blue	999.32	21.1	Viscose
16.X4.2ex	fragment	green	229.44	220.98	Polyester
16.X4.2ex	fragment	green	314.98	210.24	Polyester
16.X4.2ex	fibre	blue	692.35	23.37	Acrylic
16.X4.2ex	fibre	blue	517.35	20.29	Polyester
20.X4.1ex	fibre	blue	1320.72	15.61	Viscose
20.X4.1ex	fibre	blue	1287.39	8.2	Polyester
20.X4.1ex	fibre	blue	876.54	16.4	Polyester
x4.1ex	fibre	red	510.72	26.72	Cellulose
x4.2ex	0	0	0	0
x4.1ex	0	0	0	0
x4.2ex	0	0	0	0
x4.1ex	0	0	0	0
x4.2ex	0	0	0	0
x4.1ex	0	0	0	0
x4.2ex	0	0	0	0
x4.1ex	0	0	0	0
x4.2ex	0	0	0	0

## Sheet: 7 to 8 cm
Sample ID	Type	Colour	Longest (um)	Shortes (um)	Polymer
7.X5.1ex	fragment	green	818.15	611.86	Acrylic
7.X5.1ex	fragment	red	1278.44	776.5	Acrylic
7.X5.1ex	fibre	blue	2237.21	25.18	Acrylic
7.X5.1ex	fibre	green	1038.85	29.67	Acrylic
7.X5.2ex	fibre	blue	6494.59	21.4	Polyester
3.X5.1+2ex	fibre	blue	2887.42	19	Polyester
3.X5.1+2ex	fragment	white	2436.91	70.78	LDPE
3.X5.1+2ex	fragment	black	2256.31	58.45	LPDE
3.X5.1+2ex	fragment	black	1030.55	69.27	PP
16.X5.2ex(a)	fibre	blue	880.53	17.35	Polyester
16.X5.2ex(a)	fibre	blue	1990.99	17.35	Viscose
13.X5.1ex	fibre	blue	1337.42	12.23	Polyester
13.X5.2ex	fibre	grey	692.24	26.54	Polyester
13.X5.2ex	fibre	blue	4739.71	26.54	Acrylic
13.X5.2ex	fibre	red	444.92	14.84	Polyester
13.X5.2ex	fibre	grey	3312.28	29.67	Polyester
13.X5.2ex	fragment	green	319.88	57	PP
13.X5.2ex	fibre	red	723.15	47.57	PP
13.X5.2ex	fibre	blue	701.71	19.91	Viscose
13.X5.2ex	fibre	green	322.63	45.29	PP
13.X5.2ex	fragment	grey	421.78	140.25	LDPE
13.X5.2ex	fibre	grey	364.22	44.9	Polyester
13.X5.2ex	fibre	blue	8706.1	18.05	Acrylic
13.X5.2ex	fibre	blue	1123.88	11.87	Viscose
13.X5.2ex	fragment	grey	467.93	354.59	LDPE
13.X5.2ex	fragment	blue	213.97	52.83	PP
13.X5.2ex	fibre	blue	1631.14	23.92	Polyester
13.X5.2ex	fibre	blue	673.03	32.1	PP
2.X5.2ex	fragment	red	765	195.14	Polyester
2.X5.2ex	fibre	blue	1435.99	22.6	Acrylic
2.X5.2ex	fragment	blue	269.15	219.52	LDPE
2.X5.2ex	fibre	pink	1023.38	35.73	Polyamide
2.X5.2ex	fragment	white	679.05	197.94	EPS
2.X5	fragment	green	351.41	234.64	Polyester
2.X5	fibre	orange	6048.68	18.77	Polyester
4.X5.2ex	fibre	blue	1158.51	19	Viscose
5.X5.2ex	fibre	blue	4836.01	29.82	Polyamide
6.X5.2ex	fibre	blue	700.15	22.6	Acrylic
10.X5.2ex	fibre	red	721.9	14.84	Polyester
X5.1ex	fragment	pink	422.74	294.24	PP
X5.1ex	0	0	0	0
X5.2ex	0	0	0	0
X5.2ex	0	0	0	0
X5.2ex	0	0	0	0
X5.2ex	0	0	0	0
X5.1ex	0	0	0	0
X5.1ex	0	0	0	0
X5.2ex	0	0	0	0
X5.1ex	0	0	0	0
X5.2ex	0	0	0	0
